# Supplementary material for: Molecular evidence of widespread benzimidazole drug resistance in Ancylostoma caninum from domestic dogs throughout the USA and discovery of a novel β-tubulin benzimidazole resistance mutation
Source: PLoS Pathog. 2023 Mar 2;19(3):e1011146. doi: 10.1371/journal.ppat.1011146 (PMC10013918; doi:10.1371/journal.ppat.1011146)
Supplement: S3 Table — The table contains information on the number of sequenced reads for each sample, the number of reads that were filtered during each step of the DADA2 pipeline and the variant calling pipeline for the 293 bp fragment. (XLSX) [file ppat.1011146.s012.xlsx]

## Sheet: S3_Table
	Sample	input	filtered	denoisedF	denoisedR	merged	nonchim	post ASV filtering
1	BW1_S	38438	32486	32476	32407	28757	24239	23680
2	BW2_S	55157	46119	46050	46093	40216	35943	35013
3	BW3_S	51274	42021	41939	41961	39263	33076	32243
4	DC1_S	19898	17409	17407	17399	16381	15407	15242
5	NG107_NE	84874	70438	70394	70401	69284	59666	58964
6	NG111_NE	49822	43003	43000	42999	42101	33160	33509
7	NG131_NE	57451	49381	49327	49334	46945	42117	43848
8	NG144_NE	2133	256	254	252	250	250	250
9	NG148_NE	35922	29984	29983	29984	27703	24675	24048
10	NG153_NE	39152	31780	31780	31775	30006	25177	23248
11	NG154_NE	41377	35377	35297	35367	32088	26802	26047
12	NG156_NE	45003	37859	37847	37842	37774	37774	37731
13	NG161_NE	51846	39855	39680	39830	37394	30735	29106
14	NG163_MW	53583	44200	44139	44157	41747	35903	33997
15	NG164_S	43181	36442	36442	36348	33867	30163	29149
16	NG172_S	48241	38183	38182	38179	38178	38178	0
17	NG175_S	15415	97	97	97	0	0	0
18	NG179_S	35575	27529	27529	27518	26359	23703	20191
19	NG180_MW	48387	42143	42143	42133	40639	37308	36289
20	NG190_NE	42656	35793	35767	35791	34191	30936	31520
21	NG194_NE	45499	38709	38709	38709	37483	31307	31913
22	NG21_NE	36101	30813	30809	30777	30526	28027	27963
23	NG224_S	54081	45595	45593	45557	43988	35225	35125
24	NG226_MW	48645	40907	40906	40777	40101	37675	37888
25	NG237_MW	34443	28998	28971	28996	27746	25557	25371
26	NG238_MW	55936	47447	47424	47445	45043	39037	38366
27	NG240_NE	42781	36026	35991	36024	33733	29823	30038
28	NG243_MW	64951	54455	54453	54452	51204	45006	46749
29	NG268_NE	62098	49440	49424	49420	46524	40393	33926
30	NG279_NE	82459	69901	69794	69837	67328	51954	59891
31	NG298_NE	41448	34149	34149	34148	31908	25832	25500
32	NG300_NE	46245	247	243	226	226	226	0
33	NG31_NE	44149	37665	37656	37658	37561	36844	36748
34	NG314_NE	68336	42	41	40	0	0	0
35	NG347_NE	48494	40725	40722	40719	40454	38044	38044
36	NG352_NE	32896	27623	27617	27617	25878	20904	20754
37	NG355_NE	39471	33512	33510	33511	32841	28172	22333
38	NG361_NE	45556	38376	38293	38370	37219	31703	33184
39	NG379_NE	100661	88957	88943	88882	85984	80662	78740
40	NG389_NE	48477	38698	38642	38692	38450	36773	36502
41	NG397_NE	146315	123094	123027	123086	112120	103063	95636
42	NG41_NE	37996	32103	32103	32101	29735	26963	26587
43	NG423_S	41122	34480	34480	34480	34086	30028	30028
44	NG425_W	73395	63499	63495	63486	61109	56405	56097
45	NG438_W	42056	35870	35765	35869	33562	31329	29856
46	NG441_NE	51065	41479	41419	41476	39725	32008	27630
47	NG444_NE	46064	39047	39047	39043	38843	37791	37351
48	NG45_NE	47689	39785	39783	39779	38031	31034	31034
49	NG457_NE	14992	43	43	43	43	43	0
50	NG463_W	35753	41	41	40	40	40	0
51	NG47_NE	63084	53187	53185	53183	50401	42966	33286
52	NG471_MW	37487	31650	31650	31594	29225	26450	20684
53	NG480_MW	44118	35573	35572	35570	35570	35570	35570
54	NG489_MW	51649	43392	43392	43388	42903	39394	39379
55	NG490_MW	59134	48971	48939	48965	47684	42322	39796
56	NG506_NE	65859	57480	57426	57473	56157	46089	41624
57	NG531_MW	38441	32051	32013	32006	27691	22564	21541
58	NG535_MW	51234	43246	43161	43244	42427	35043	34002
59	NG538_MW	48822	41318	41317	41280	37662	34475	35557
60	NG546_MW	42217	35445	35377	35442	34471	29526	29621
61	NG558_MW	42633	41	39	41	0	0	0
62	NG589_NE	51072	42509	42479	42505	38535	30812	28919
63	NG596_MW	50536	43284	43158	43268	39492	32460	33945
64	NG611_MW	49040	38314	38314	38310	36821	30814	30814
65	NG614_MW	48079	42054	42053	42013	39145	34342	34149
66	NG616_MW	55273	46962	46933	46962	46790	46790	46474
67	NG622_MW	38550	32490	32459	32489	31713	28469	27129
68	NG637_W	31776	27033	27018	27028	26799	26017	26017
69	NG638_W	66600	57235	57167	57220	55019	45793	46094
70	NG639_W	48001	40612	40612	40604	39902	36185	35967
71	NG661_W	47421	40382	40382	40381	39216	34607	34234
72	NG662_W	43063	36143	36143	36142	34760	30080	21053
73	NG664_S	45570	36941	36935	36898	35762	24772	24772
74	NG667_S	53992	42600	42600	42595	39828	24548	33118
75	NG669_MW	39818	33155	33155	33155	32719	32719	32719
76	NG670_S	33259	27769	27643	27766	24566	21151	17673
77	NG671_S	43892	37966	37964	37964	33800	29900	29900
78	NG681_S	41101	34213	34213	34212	31579	26579	24670
79	NG692_MW	16731	14222	14222	14222	13514	12327	12289
80	NG704_MW	38948	32101	32101	32096	31541	28404	22194
81	NG709_MW	32027	26555	26555	26507	25399	19921	19004
82	NG714_NE	33696	27274	27244	27272	25340	23402	23402
83	NG725_NE	38155	29997	29926	29972	29492	21509	21509
84	NG729_NE	37454	31763	31702	31760	30629	27893	28523
85	NG736_W	46000	37831	37825	37828	37567	37478	36901
86	NG754_S	31020	25430	25427	25349	22154	18321	14067
87	NG756_S	46309	37445	37389	37319	32569	27167	26900
88	NG765_S	57205	47556	47491	47515	45389	36667	36912
89	NG769_NE	30254	25043	25012	25040	24908	24802	24711
90	NG774_MW	35298	29700	29697	29691	26915	22123	22863
91	NG780_S	118	76	75	76	0	0	0
92	NG789_W	117012	94030	94024	93976	90757	72932	55012
93	NG790_W	40542	33298	33297	33267	32951	30026	30026
94	NG799_MW	49872	41862	41859	41801	40501	31245	32437
95	NG802_S	52593	43297	43291	43295	39269	35715	35715
96	NG803_S	63226	53936	53932	53865	52037	46962	47804
97	NG804_S	42427	36929	36904	36924	35807	27084	31045
98	NG805_S	49700	40290	40288	40287	40144	39755	39755
99	NG809_MW	84776	71349	71338	71332	70702	64765	64717
100	NG810_MW	65863	56373	56372	56227	48385	41278	41167
101	NG812_MW	50096	42142	42136	42139	41959	41959	41805
102	NG813_MW	44848	37954	37926	37923	36520	32047	31694
103	NG818_W	40788	33202	33161	33196	29174	21438	16143
104	NG830_W	69618	59319	59317	59267	54216	49576	49844
105	NG832_S	40034	34100	34098	34070	32409	28785	21709
106	NG835_S	26639	22745	22740	22729	21397	18805	15862
107	NG836_MW	53085	45568	45563	45547	40613	35537	34229
108	NG839_NE	43026	36481	36479	36445	35994	32605	32534
109	NG840_W	64469	54235	54133	54168	50008	41103	41520
110	NG843_S	44780	37117	37116	37116	35726	28731	28702
111	NG846_MW	31630	27094	27090	27091	26129	20112	20742
112	NG847_MW	38502	25831	25799	25789	25394	22964	19355
113	NG850_S	50476	41729	41673	41632	38178	30528	29693
114	NG851_S	53522	40480	40474	40467	39261	31162	21279
115	NG852_NE	83721	56392	56267	56387	54539	47171	47001
116	NG853_NE	45748	38272	38268	38262	36157	32100	31588
117	NG858_MW	39987	34707	34637	34698	31520	23623	23681
118	NG859_S	51985	42756	42740	42712	41832	34496	34445
119	NG860_S	48264	41178	41177	41158	38140	26434	35563
120	NG863_S	35028	28126	28087	28049	24776	22397	22068
121	NG864_NE	80688	69124	69114	69097	65412	49514	51649
122	NG865_S	51262	43105	43103	43081	38617	31373	30330
123	NG866_MW	42563	36778	36730	36721	34013	28933	28453
124	NG867_W	36347	30343	30342	30302	28604	21435	13092
125	NG870_W	98953	80235	80234	80228	77990	76398	76587
126	NG873_S	48826	41259	41255	41188	33810	28548	27017
127	NG876_S	48917	40436	40369	40422	34116	28087	27967
128	NG877_NE	73359	62782	62773	62746	61833	59547	59939
129	NG880_MW	83585	70771	70691	70759	69818	58466	43699
130	NG882_MW	58650	25626	25503	25611	25354	18178	22938
131	NG885_MW	54119	42802	42660	42759	39929	35344	32765
132	NG886_S	65525	52960	52953	52918	50367	38441	38990
133	NG893_S	29967	24950	24867	24901	23907	21434	20985
134	NG894_S	53127	41698	41636	41646	38681	31765	31580
135	NG898_W	36179	30599	30597	30593	30109	26566	26566
136	NG904_S	75941	63028	62939	62941	61631	50868	50857
137	NG907_S	56195	47588	47587	47564	41322	34557	32942
138	NG92_NE	42466	35347	35341	35341	35084	34189	35035
139	NG926_W	52395	43960	43958	43949	43949	43949	43949
140	P1	45792	39658	39636	39603	36244	31252	30675
141	P10	46003	37257	37250	37166	35649	30888	28526
142	P11	50503	43139	43057	43137	40570	29475	36003
143	P12	57753	49444	49401	49404	45458	36762	33963
144	P13	59178	47238	47227	47227	44546	37010	37751
145	P14	62835	54218	54110	54172	49691	41134	43090
146	P15	33961	27857	27773	27763	24865	23299	20521
147	P16	72004	59554	59544	59540	57211	47725	48047
148	P17	79945	60068	60054	60060	53941	47908	47908
149	P18	44359	37230	37230	37147	34828	28431	27872
150	P19	52095	41485	41379	41474	38328	33988	31616
151	P2	47294	39564	39554	39469	37909	35776	35596
152	P20	68504	59371	59270	59205	56587	49660	48443
153	P21	56636	47434	47377	47386	44454	34300	35373
154	P22	57037	46082	45997	46014	41493	35155	33891
155	P23	33832	28013	27964	28010	26399	21894	21747
156	P25	61113	42999	42998	42997	37292	33478	33468
157	P26	40680	30507	30476	30366	28386	23621	21037
158	P27	40441	33435	33434	33427	31988	27929	27912
159	P29	32008	27227	27226	27170	24055	16961	16537
160	P3	62831	51414	51401	51250	46738	38098	37626
161	P30	47947	39516	39453	39469	37304	28443	28282
162	P31	45621	37937	37935	37850	35369	30553	30396
163	P32	39035	33790	33785	33773	31749	26816	26044
164	P33	41119	33345	33344	33297	30226	25009	22644
165	P34	54314	44796	44783	44735	41882	34654	34643
166	P35	40019	33110	33027	33027	28831	25011	23151
167	P36	41335	34370	34267	34365	30811	25930	25551
168	P37	58413	45403	45381	45330	42926	35652	34731
169	P38	17725	584	580	529	528	528	0
170	P39	54850	44547	44520	44539	42095	34495	36033
171	P4	49609	42007	42000	41970	35166	28264	27409
172	P40	32747	26430	26401	26428	24863	22563	21847
173	P41	22147	18798	18797	18784	17163	15059	12643
174	P42	59452	50822	50795	50816	48465	38373	38414
175	P43	40439	34133	34128	34124	33139	26400	26327
176	P44	46427	37810	37804	37795	37072	37072	35627
177	P45	35369	28710	28595	28633	27111	26561	24625
178	P46	28919	24471	24459	24444	23309	22996	22635
179	P47	47592	40241	40140	40202	37406	32867	29078
180	P48	34193	27904	27855	27868	26580	20809	18400
181	P49	44071	31696	31695	31659	28583	25541	23808
182	P5	48031	39353	39350	39307	35921	29687	29649
183	P50	46672	20763	20680	20755	20535	18392	18945
184	P51	48961	40383	40381	40350	34952	29506	28668
185	P52	59534	51075	51038	51060	47902	40891	39049
186	P53	51320	44761	44679	44753	43859	37850	36415
187	P54	31803	27062	27059	27034	25934	22407	21479
188	P55	72695	60964	60769	60928	55321	43953	49216
189	P56	43697	37819	37798	37777	34770	27988	24004
190	P57	44175	34708	34694	34693	32432	28705	26225
191	P58	81896	195	195	194	19	19	0
192	P59	27762	22504	22501	22500	22309	20127	20102
193	P6	126881	106001	105673	105815	93307	73080	74556
194	P60	45464	38569	38565	38500	37737	31001	29683
195	P62	77160	65339	65316	65333	62817	53529	54424
196	P63	46119	39486	39458	39481	37653	30453	27829
197	P64	40913	35854	35762	35830	31221	27749	23762
198	P66	43358	36193	36144	36191	35717	33384	33345
199	P67	32252	27101	27095	27068	26725	23939	23840
200	P68	28003	23195	23194	23182	22291	19119	19020
201	P69	30048	25064	25037	24981	23167	19838	19351
202	P7	44818	35316	35315	35309	33241	28486	27793
203	P8	53557	45303	45185	45237	43109	29531	32261
204	P9	48787	25470	25424	25277	21527	19024	18583
205	SC1_S	28331	23661	23661	23626	22297	20007	20007
206	SY1_S	54663	45661	45658	45625	45138	41422	40134
207	TN1_S	28990	23103	23103	23101	22866	20561	19674
208	BW2_S_REP	11618	10867	10836	10842	10402	8599	7492
209	NG1003_MW	4743	4315	4314	4314	4164	3907	3907
210	NG1011_MW	10765	5885	5884	5884	5725	4706	4706
211	NG1034_MW	10291	8081	8081	8081	7669	6456	6239
212	NG1037_MW	12879	6256	6221	6255	5962	4573	3624
213	NG1039_MW	7302	6710	6710	6710	6493	4376	3736
214	NG1067_MW	4613	4353	4352	4353	3909	3739	3404
215	NG1134_MW	12969	12513	12513	12513	11373	8557	7183
216	NG1163_MW	7861	6295	6274	6293	5787	4858	4152
217	NG1184_MW	9344	7637	7637	7637	7611	7325	7244
218	NG1192_MW	16103	11941	11940	11941	11836	8500	8347
219	NG1198_MW	34028	31779	31679	31728	30212	24245	24081
220	NG1199_MW	5907	5684	5683	5683	5572	4706	4176
221	NG1204_MW	12331	11978	11978	11969	11279	8355	8355
222	NG1205_MW	17767	13979	13978	13943	13650	10959	10878
223	NG1239_MW	5234	5083	5046	5083	4524	3895	3593
224	NG1249_MW	6736	6289	6288	6288	5720	5033	5033
225	NG230_MW	7516	6213	6204	6208	5862	4527	3084
226	NG235_MW	6937	6449	6407	6447	6353	4998	4998
227	NG245_MW	10584	9465	9464	9464	9455	8336	8336
228	NG467_MW	7063	6344	6344	6344	6344	6344	0
229	NG476_MW	8029	7769	7769	7769	7512	6060	5422
230	NG481_MW	11389	8691	8691	8691	8314	7413	7118
231	NG485_MW	8157	7184	7184	7184	6798	5069	4545
232	NG491_MW	8455	5102	5102	5102	4927	4323	4337
233	NG494_MW	8986	8654	8654	8653	8561	7191	7191
234	NG495_MW	11883	4996	4996	4996	4733	4297	3624
235	NG496_MW	10812	10308	10308	10306	10257	10242	7954
236	NG500_MW	4835	3648	3591	3620	3201	2415	1946
237	NG530_MW	15203	7321	7321	7321	7321	7156	6994
238	NG561_MW	14085	9473	9437	9469	9094	6413	5955
239	NG597_MW	7144	6687	6687	6687	6281	5874	5435
240	NG607_MW	8220	7931	7931	7920	7330	6131	5322
241	NG609_MW	10846	10349	10349	10349	9917	7496	6698
242	NG613_MW	11471	11197	11195	11195	10937	9088	6277
243	NG632_MW	2641	2331	2314	2331	1808	1546	985
244	NG665_MW	8357	7552	7543	7551	6783	5156	4441
245	NG668_MW	7327	4086	4085	4085	4085	4072	3997
246	NG674_MW	6121	2306	2299	2299	2214	2214	2208
247	NG678_MW	5830	4694	4660	4694	4425	4023	3376
248	NG682_MW	18862	17409	17366	17407	16202	12683	11640
249	NG715_MW	17831	2224	2216	2216	2216	2216	0
250	NG717_MW	3980	1635	1635	1635	1626	1626	1626
251	NG764_MW	15135	13316	13294	13291	13016	10508	9623
252	NG768_MW	5452	5043	5030	5043	4336	4052	3453
253	NG779_MW	18176	16877	16821	16854	15924	11796	10993
254	NG786_MW	4504	3414	3400	3414	2998	2516	1325
255	NG816_MW	1765	1496	1495	1492	1373	1226	782
256	NG855_MW	2748	2386	2347	2386	2302	2072	1845
257	NG905_MW	10123	8953	8953	8953	8784	6799	6776
258	NG908_MW	11608	11183	11183	11182	11082	8706	8607
259	NG927_MW	9482	8619	8618	8619	8424	6935	5888
260	NG937_MW	12124	11376	11327	11374	10989	9147	8801
261	NG938_MW	7007	6149	6149	6149	6106	5881	5435
262	NG944_MW	6326	5212	5212	5212	5065	4228	3896
263	NG956_MW	3991	1371	1366	1361	1269	1267	1028
264	NG958_MW	14513	12841	12840	12839	12734	11103	10476
265	NG965_MW	5860	5570	5570	5570	5394	3235	4111
266	NG985_MW	2526	2369	2365	2365	2247	1960	1637
267	NG999_MW	2335	2030	2028	2029	1722	1479	1211
268	NG1207_NE	10452	4603	4602	4602	4474	4129	3648
269	NG189_NE	10966	7093	7072	7083	6489	5148	4937
270	NG207_NE	17057	14634	14587	14634	14233	10543	10500
271	NG324_NE	8206	3062	3059	3060	3057	3057	1864
272	NG358_NE	12633	5183	5180	5177	4980	4594	3982
273	NG376_NE	7138	5478	5465	5465	5280	4443	3841
274	NG391_NE	14061	4748	4745	4745	4614	4487	3568
275	NG433_NE	25813	11513	11512	11511	11084	10125	8621
276	NG434_NE	119	20	20	20	0	0	0
277	NG49_NE	18014	15628	15617	15582	14691	12102	10725
278	NG510_NE	8601	2590	2590	2590	2369	2298	2298
279	NG514_NE	8112	5037	5037	5037	4999	4999	4999
280	NG575_NE	13696	11744	11718	11641	11135	10297	9339
281	NG578_NE	15427	14611	14598	14601	14339	12692	12666
282	NG581_NE	10702	9001	8974	8951	8892	8488	8075
283	NG642_NE	10764	7884	7851	7839	7633	6159	5707
284	NG647_NE	19427	334	326	334	215	186	0
285	NG656_NE	5654	4477	4474	4466	4321	4283	3617
286	NG657_NE	17260	307	307	307	307	307	307
287	NG658_NE	19514	8847	8832	8782	7788	7131	6186
288	NG66_NE	11975	7683	7620	7682	7529	7162	7055
289	NG702_NE	26665	6015	5982	5986	5478	4383	3471
290	NG726_NE	9559	6239	6191	6215	5595	4950	3946
291	NG728_NE	16422	11011	10962	10977	10180	9441	8972
292	NG730_NE	10191	4549	4547	4547	4482	4255	3946
293	NG737_NE	15210	8720	8683	8717	8125	7463	7177
294	NG81_NE	14123	8538	8532	8505	8233	6835	6497
295	NG85_NE	7525	6617	6616	6616	6594	6366	6332
296	NG9_NE	15866	12712	12706	12706	11760	9755	9274
297	NG101_NE	19111	18406	18403	18375	17133	11919	12202
298	NG140_NE	18908	9353	9352	9352	9328	9328	9282
299	NG150_NE	7574	4761	4760	4760	4378	3498	3312
300	NG2_NE	19446	7651	7651	7651	7577	7209	6407
301	NG212_NE	9836	4200	4200	4200	4114	3863	3708
302	NG249_NE	12538	11215	11214	11213	10514	9404	8191
303	NG254_NE	6239	4489	4487	4475	4128	3229	2413
304	NG295_NE	13204	10654	10654	10653	10145	8091	6841
305	NG308_NE	8415	5167	5157	5157	4881	4699	4318
306	NG315_NE	17443	10032	10032	10032	9967	9414	9389
307	NG316_NE	33929	12775	12703	12774	12607	11757	11594
308	NG325_NE	10503	8557	8556	8556	8438	7537	7187
309	NG344_NE	11496	10943	10906	10917	10023	7806	5765
310	NG378_NE	16416	11925	11925	11925	11309	8601	8015
311	NG415_NE	24772	10710	10709	10673	10310	9496	9496
312	NG447_NE	13013	8313	8312	8311	7916	7337	7053
313	NG503_NE	94	55	55	55	55	55	0
314	NG677_NE	5836	5224	5194	5223	5049	3845	3845
315	NG680_NE	14674	7505	7504	7504	7482	7323	737
316	NG700_NE	17558	15378	15378	15378	15085	14954	13640
317	NG713_NE	14588	9043	9043	9043	8979	8979	1615
318	NG738_NE	26901	21371	21371	21371	20702	13443	11058
319	NG742_NE	13570	8342	8342	8342	8232	8232	7999
320	NG747_NE	6613	5153	5153	5153	5025	4370	3836
321	NG750_NE	8787	7783	7783	7771	7504	6658	6488
322	NG896_NE	22411	19226	19226	19225	18427	14896	14400
323	NG111_NE_REP	16955	14016	14016	14015	13680	9310	9133
324	NG148_NE_REP	13775	11844	11844	11843	11272	9671	8827
325	NG154_NE_REP	12414	11252	11246	11251	10414	8263	7335
326	NG156_NE_REP	20306	18745	18727	18721	18658	18658	18658
327	NG163_MW_REP	25117	10586	10585	10585	10085	9017	8791
328	NG180_MW_REP	20098	10514	10513	10514	10100	9211	9211
329	NG190_NE_REP	17037	6408	6374	6408	6206	5630	5480
330	NG194_NE_REP	19178	18051	18012	18050	17726	14343	14789
331	NG240_NE_REP	16475	14332	14286	14331	13619	10417	9988
332	NG243_MW_REP	15880	13745	13745	13729	13418	12742	12429
333	NG279_NE_REP	19390	14248	14248	14248	13226	10160	10160
334	NG298_NE_REP	31469	7	7	7	0	0	0
335	NG314_NE_REP	39668	1	1	1	1	1	0
336	NG352_NE_REP	16083	10511	10501	10511	10371	6993	6654
337	NG379_NE_REP	28336	10700	10697	10699	10436	9160	8177
338	NG423_S_REP	17000	16030	15983	16030	15277	12308	11791
339	NG438_W_REP	9791	5951	5950	5926	5353	5080	4548
340	NG444_NE_REP	10894	5831	5831	5831	5790	5665	5665
341	NG457_NE_REP	12109	8454	8454	8454	8454	8454	8454
342	NG463_W_REP	37286	213	209	208	94	94	0
343	NG490_MW_REP	24486	13337	13309	13335	13094	11403	11403
344	NG531_MW_REP	15964	8269	8269	8269	7636	6133	5765
345	NG538_MW_REP	22418	17422	17412	17415	16763	14036	14484
346	NG596_MW_REP	20632	18736	18735	18684	17371	13933	13567
347	NG611_MW_REP	17553	14284	14242	14283	13719	10425	10425
348	NG616_MW_REP	14109	13264	13264	13263	13211	13211	13148
349	NG638_W_REP	16183	14459	14459	14437	14365	14082	13850
350	NG661_W_REP	19747	15331	15330	15331	15191	14678	14476
351	NG669_MW_REP	20743	9839	9838	9838	9837	9837	9837
352	NG671_S_REP	13720	3431	3431	3430	3406	3395	2115
353	NG704_MW_REP	13901	12800	12799	12790	12380	10061	10061
354	NG756_S_REP	26515	24772	24713	24626	23213	16051	15875
355	NG774_MW_REP	10329	9828	9828	9798	9396	8609	8600
356	NG780_S_REP	21577	20548	20525	20500	19442	16477	14779
357	NG802_S_REP	11105	10254	10254	10254	9783	8797	7933
358	NG803_S_REP	18488	16831	16830	16715	16002	13581	13545
359	NG812_MW_REP	23328	18882	18881	18870	18805	18805	18739
360	NG830_W_REP	21256	16294	16294	16294	16179	13043	12751
361	NG840_W_REP	13107	11961	11960	11929	10799	8666	7482
362	NG843_S_REP	13259	11855	11844	11815	11334	9147	8952
363	NG852_NE_REP	14687	7813	7813	7813	7592	5528	6290
364	NG858_MW_REP	18053	17275	17133	17272	16121	12966	9978
365	NG860_S_REP	11947	11448	11447	11447	10927	9995	9821
366	NG876_S_REP	18320	11592	11591	11569	11006	8905	8376
367	NG877_NE_REP	21676	16384	16361	16384	16037	15257	15206
368	NG885_MW_REP	30664	13464	13462	13463	13006	12694	7975
369	NG893_S_REP	16869	12138	12135	12137	11586	9668	9326
370	NG894_S_REP	18883	17781	17771	17751	17039	11815	11052
371	NG1051_S	13485	10865	10859	10858	10743	10423	10331
372	NG1074_S	12313	8406	8385	8401	8140	7090	5751
373	NG1081_S	12462	10234	10210	10228	9589	7881	6541
374	NG1130_S	9124	8029	8022	8013	7285	6564	4880
375	NG1154_S	23161	10063	10052	10058	10024	9934	9718
376	NG1155_S	25248	10873	10830	10865	10486	9050	8470
377	NG1173_S	15484	11245	11237	11227	10302	8022	7744
378	NG1203_S	12749	10889	10878	10887	10517	8787	8489
379	NG1206_S	20906	18794	18732	18789	18045	14395	14184
380	NG1212_S	12099	9997	9996	9997	9679	9033	8736
381	NG1218_S	18761	11763	11761	11761	11282	9645	7674
382	NG1226_S	12202	1316	1315	1315	1245	1235	1181
383	NG1236_S	24580	15609	15603	15603	14605	12344	12414
384	NG1241_S	16577	6207	6207	6207	5860	5390	2558
385	NG1245_S	20346	17150	17110	17105	16034	13059	9457
386	NG1247_S	16858	11597	11586	11586	11234	9415	7924
387	NG1257_S	16635	12192	12115	12136	10808	8965	7281
388	NG162_S	24215	12322	12320	12300	11988	11048	10834
389	NG168_S	12013	8716	8716	8652	7885	6842	6842
390	NG177_S	17825	12948	12942	12909	12628	11363	10629
391	NG247_S	13752	10800	10799	10749	10188	9113	7279
392	NG686_S	11557	5030	5028	5022	4955	4841	4520
393	NG691_S	24291	11284	11244	11280	10559	9135	8188
394	NG695_S	17776	15969	15952	15930	15308	12904	12295
395	NG697_S	14932	14084	14081	14083	13681	10804	10614
396	NG698_S	23861	3301	3301	3301	3301	3301	3274
397	NG716_S	4186	3989	3985	3988	3985	3985	3985
398	NG757_S	18288	8690	8685	8684	8142	6870	6543
399	NG760_S	17729	16703	16656	16653	15852	12336	11207
400	NG762_S	26250	2	2	2	0	0	0
401	NG770_S	12891	11050	11038	11039	10858	10591	10072
402	NG775_S	13850	12901	12896	12896	12729	10270	9868
403	NG781_S	16609	13783	13734	13777	12784	9736	9196
404	NG782_S	16614	15690	15609	15627	14475	11445	10532
405	NG783_S	16523	6517	6513	6513	6040	5576	4648
406	NG794_S	8128	6791	6783	6785	6539	6180	4546
407	NG796_S	11359	8432	8425	8419	7682	5949	5488
408	NG800_S	13548	9740	9697	9730	9665	9637	9323
409	NG808_S	3894	3288	3247	3270	2622	2523	1736
410	NG811_S	9799	9252	9248	9237	8930	6744	6240
411	NG815_S	12771	9957	9948	9940	9696	7881	7063
412	NG817_S	9278	7340	7318	7309	6564	5852	5543
413	NG819_S	14986	13760	13748	13657	12824	9987	9217
414	NG837_S	19138	3550	3550	3550	3509	3509	3509
415	NG838_S	17788	10824	10822	10822	10221	9117	5347
416	NG848_S	11846	9031	9029	9029	8755	7469	7360
417	NG892_S	9952	8152	8152	8148	7769	7098	6823
418	NG909_S	13258	11453	11438	11423	11070	9582	9397
419	NG929_S	15291	7248	7183	7241	7052	6681	4748
420	NG969_S	18901	15668	15637	15634	15169	12293	11744
421	NG970_S	15438	14750	14690	14735	13976	11458	11421
422	NG971_S	4517	474	474	474	469	469	391
423	NG977_S	9190	7547	7535	7493	7300	7040	6340
424	NG982_S	5800	5166	5163	5161	4757	4594	4594
425	SY1_S_REP	17537	14246	14246	14246	13920	12208	11037
426	NG1026_W	13982	11407	11406	11352	10639	9105	8811
427	NG1060_W	17098	15500	15494	15494	15392	14724	14427
428	NG1062_W	21175	19006	19005	19005	18782	15730	13594
429	NG1063_W	16535	14398	14398	14397	14397	14397	14397
430	NG1064_W	27469	15028	14990	15027	14606	11042	8456
431	NG1065_W	17475	14973	14951	14971	14795	12446	11670
432	NG1088_W	22408	21274	21271	21271	21023	18353	17038
433	NG1090_W	7179	6733	6733	6733	6689	6361	6133
434	NG1123_W	35079	15896	15896	15896	15800	15166	14920
435	NG1125_W	18923	14009	14000	14004	13338	10473	7079
436	NG1172_W	20810	14135	14069	14135	13178	12048	12048
437	NG1230_W	24727	4785	4785	4785	4779	4779	4779
438	NG1233_W	22894	15843	15842	15842	15790	15628	15559
439	NG1235_W	17586	10840	10840	10818	10378	7808	7676
440	NG663_W	14044	8912	8911	8907	8838	8404	8273
441	NG924A_W	21117	19810	19809	19809	19568	16678	15289
442	NG925A_W	7540	6013	6013	6013	5564	3905	3643
443	NG966_W	14912	13769	13760	13769	13430	12269	12223
