# Supplementary material for: Molecular evidence of widespread benzimidazole drug resistance in Ancylostoma caninum from domestic dogs throughout the USA and discovery of a novel β-tubulin benzimidazole resistance mutation
Source: PLoS Pathog. 2023 Mar 2;19(3):e1011146. doi: 10.1371/journal.ppat.1011146 (PMC10013918; doi:10.1371/journal.ppat.1011146)
Supplement: S4 Table — The table contains information on the number of sequenced reads for each sample, the number of reads that were filtered during each step of the DADA2 pipeline and the variant calling pipeline for the 340 bp fragment. (XLSX) [file ppat.1011146.s013.xlsx]

## Sheet: S4_Table
	Sample	input	filtered	denoisedF	denoisedR	merged	nonchim	post ASV filtering
1	BW1_S	41210	34494	34455	34483	32779	30863	30075
2	BW2_S	50093	41133	41119	41108	39227	35887	34987
3	BW3_S	56205	46555	46522	46502	44601	42848	39971
4	DC1_S	62286	52136	52070	52011	50275	45680	44911
5	NG107_NE	48975	41127	41086	41092	40590	35483	35194
6	NG111_NE	56109	47270	47252	47229	45617	42117	42441
7	NG131_NE	55692	47251	47091	47161	45446	42832	43424
8	NG144_NE	3211	266	258	260	145	145	0
9	NG148_NE	42404	34794	34648	34779	33661	33324	32987
10	NG153_NE	41979	35365	35295	35341	33505	29967	30479
11	NG154_NE	46566	38157	38107	38111	36017	33093	27923
12	NG156_NE	54881	46227	46176	46199	46034	46015	45110
13	NG161_NE	43033	33275	33217	33222	31828	29261	25147
14	NG163_MW	65433	53764	53713	53516	51504	46805	37920
15	NG164_S	39521	31474	31313	31398	29683	27453	26959
16	NG172_S	46036	114	113	108	31	31	0
17	NG175_S	61425	49577	49557	49556	49465	49465	0
18	NG179_S	46082	38379	38325	38351	37605	34952	35717
19	NG180_MW	50215	41305	41278	41229	40874	38764	38180
20	NG190_NE	25714	20735	20731	20726	20032	18821	18367
21	NG194_NE	65589	54610	54441	54564	52872	46604	35497
22	NG21_NE	40278	33850	33828	33828	33584	32074	31671
23	NG224_S	47957	29704	29672	29691	29372	28036	27985
24	NG226_MW	36482	30392	30343	30379	29957	27849	27543
25	NG237_MW	39209	32916	32881	32876	31707	28977	28638
26	NG238_MW	51491	41082	41052	41062	40747	38377	35584
27	NG240_NE	37696	30653	30609	30610	29743	26286	26011
28	NG243_MW	44366	37021	36961	36998	36283	33275	29980
29	NG268_NE	90041	71380	71332	71336	70220	62202	59428
30	NG279_NE	63029	53766	53639	53742	52582	45459	44760
31	NG298_NE	61799	50845	50815	50828	47844	43825	37891
32	NG300_NE	117474	91942	91898	91918	90313	90313	0
33	NG31_NE	49178	41494	41455	41439	41349	40775	40493
34	NG314_NE	24694	109	99	101	67	67	0
35	NG347_NE	53820	45145	45121	45078	44877	43538	43399
36	NG352_NE	44638	37179	37117	37119	36045	33988	33983
37	NG355_NE	44749	37065	36920	37041	36257	32463	32777
38	NG361_NE	49605	40288	40216	40215	39190	34393	31596
39	NG379_NE	58834	45277	45206	45247	44685	40476	35178
40	NG389_NE	42109	27988	27985	27979	27962	27962	27962
41	NG397_NE	36953	30933	30917	30914	29417	26213	26337
42	NG41_NE	54211	45578	45504	45525	44517	40322	40616
43	NG423_S	38272	31848	31837	31831	31627	27797	27776
44	NG425_W	59333	48942	48885	48910	47392	44146	44198
45	NG438_W	35519	28690	28588	28674	27746	26607	25572
46	NG441_NE	315886	267660	267578	267450	264762	247966	247226
47	NG444_NE	44531	37240	37226	37217	37174	37164	35702
48	NG45_NE	36018	30355	30303	30333	29664	29071	28951
49	NG457_NE	77858	57	57	56	56	56	0
50	NG463_W	35983	41	35	41	35	35	0
51	NG47_NE	63278	52313	52268	52297	50299	43091	43763
52	NG471_MW	63449	50328	50287	50308	48962	45482	45019
53	NG480_MW	58369	34157	34096	34145	33965	33163	33163
54	NG489_MW	48401	39204	39193	39176	38861	36771	36771
55	NG490_MW	71116	58039	57982	57982	56583	49220	37580
56	NG506_NE	74750	62174	61922	62149	60754	54176	43272
57	NG531_MW	41797	34448	34390	34363	32802	26803	24163
58	NG535_MW	49125	39521	39500	39442	38693	36835	33802
59	NG538_MW	58021	47256	47114	47208	45727	40405	39737
60	NG546_MW	74910	63010	62779	62994	61788	54614	54191
61	NG558_MW	48744	39146	39129	39127	39092	39092	0
62	NG589_NE	53372	44564	44355	44548	42395	38454	36231
63	NG596_MW	55039	46138	45916	46113	43777	36728	38992
64	NG611_MW	45166	36967	36955	36946	36566	32013	31273
65	NG614_MW	44906	37453	37398	37422	35500	32754	31515
66	NG616_MW	47182	39373	39353	39340	39121	39073	38706
67	NG622_MW	39179	33147	33133	33132	32884	30256	29463
68	NG637_W	30229	25351	25333	25301	25210	24771	24580
69	NG638_W	63522	53124	53097	53092	52031	47904	47904
70	NG639_W	52674	43367	43346	43355	42783	40976	40853
71	NG661_W	40974	34608	34483	34572	34201	32366	31887
72	NG662_W	38065	28585	28497	28561	27553	22574	24309
73	NG664_S	55396	46585	46566	46431	45568	40303	41669
74	NG667_S	48365	40427	40392	40410	39875	35948	35715
75	NG669_MW	41331	34274	34257	34251	34235	34222	33352
76	NG670_S	28103	21439	21346	21393	19449	18302	16432
77	NG671_S	39799	25351	25233	25347	24848	21428	23503
78	NG681_S	35918	29968	29955	29931	29068	26268	25854
79	NG692_MW	26990	22406	22400	22398	21911	19677	18819
80	NG704_MW	37200	30556	30450	30546	29707	26096	26008
81	NG709_MW	44108	33311	33288	33292	32406	29123	29123
82	NG714_NE	41848	32400	32388	32373	32334	27648	27648
83	NG725_NE	29440	24243	24185	24219	23958	18873	17196
84	NG729_NE	47122	39533	39516	39519	38937	34218	34927
85	NG736_W	47956	39832	39805	39796	39666	39637	38668
86	NG754_S	38814	32219	32070	32204	30072	28025	24979
87	NG756_S	52353	43609	43523	43594	42763	37371	37347
88	NG765_S	48476	39630	39525	39574	38534	34372	33909
89	NG769_NE	25324	21037	21022	21029	20976	20976	20951
90	NG774_MW	33042	27374	27305	27356	26482	24608	24265
91	NG780_S	32176	26537	26439	26496	25843	24582	24142
92	NG789_W	33456	27337	27298	27306	26766	24734	23950
93	NG790_W	34090	27764	27755	27743	27582	26664	26561
94	NG799_MW	34364	28740	28730	28727	28320	24781	24200
95	NG802_S	28628	23902	23826	23856	23050	20240	20114
96	NG803_S	65251	54972	54745	54870	52273	46873	47262
97	NG804_S	65961	55417	55308	55274	53179	47373	46834
98	NG805_S	20543	17379	17372	17371	17220	17220	16943
99	NG809_MW	49253	40812	40792	40791	40540	38789	38623
100	NG810_MW	40942	34458	34411	34445	33757	30240	29342
101	NG812_MW	41775	34799	34721	34769	34524	31688	26505
102	NG813_MW	22312	18669	18657	18632	18285	17142	16827
103	NG818_W	26691	22059	21915	21975	21058	19215	17297
104	NG830_W	23585	19407	19347	19387	19082	16960	17861
105	NG832_S	32740	27576	27565	27566	26989	22027	18133
106	NG835_S	9027	7632	7631	7629	7536	7489	6511
107	NG836_MW	32115	26800	26704	26785	25689	24245	22126
108	NG839_NE	35445	29752	29729	29732	29455	27607	27478
109	NG840_W	46603	38107	37995	38051	36146	32851	31527
110	NG843_S	51163	42666	42650	42563	41608	35511	35255
111	NG847_MW	38844	21022	20985	21003	20490	18989	19258
112	NG850_S	26015	21590	21575	21575	20856	20280	19454
113	NG851_S	40804	33202	33010	33192	32357	30306	30302
114	NG852_NE	36377	30578	30564	30525	29670	26981	26688
115	NG853_NE	30191	24719	24590	24702	23541	22640	22338
116	NG858_MW	43764	35938	35852	35861	34562	29925	25054
117	NG859_S	48041	40147	40118	40051	39265	36406	36406
118	NG860_S	48534	40409	40184	40359	39256	34069	33144
119	NG863_S	42938	34696	34587	34660	33171	27464	27354
120	NG864_NE	72207	58927	58789	58891	57280	47785	47619
121	NG865_S	41870	33923	33868	33903	31868	29019	28238
122	NG866_MW	40538	33382	33247	33360	31970	28576	28512
123	NG867_W	25698	21147	21120	21140	20321	19665	17059
124	NG870_W	45757	37197	37170	37156	36680	35524	35385
125	NG873_S	46821	38002	37991	37994	36417	32412	31025
126	NG876_S	37932	31514	31493	31481	30350	27207	27173
127	NG877_NE	37410	30823	30811	30814	30299	28611	27354
128	NG880_MW	51160	43527	43504	43479	42627	37719	36519
129	NG882_MW	45305	38124	38112	38107	38012	37240	37240
130	NG885_MW	68187	55192	55148	55113	54213	47793	45210
131	NG886_S	52070	43916	43871	43895	43072	40242	40122
132	NG893_S	37809	31654	31548	31641	31042	29557	28829
133	NG894_S	30550	25747	25705	25716	24534	22619	22123
134	NG898_W	53852	45000	44982	44866	44551	42187	41483
135	NG904_S	36628	30152	30123	30141	29808	27997	27940
136	NG907_S	38117	31435	31403	31420	30200	27883	27043
137	NG92_NE	51712	42766	42741	42737	42251	38531	38499
138	NG926_W	33348	28204	28188	28197	28087	28087	27946
139	P1	35888	30145	30076	30126	28756	25664	22118
140	P10	53114	43819	43802	43775	42644	39718	39646
141	P11	45077	37994	37946	37960	36754	33803	33224
142	P12	27524	23356	23312	23346	22269	20992	20592
143	P13	38432	31849	31810	31830	31298	28053	28053
144	P14	35687	30032	30022	30012	28985	24936	23357
145	P15	37357	31474	31425	31463	29931	26380	24814
146	P16	60766	49666	49556	49645	48245	45131	41170
147	P17	66699	55794	55767	55772	55170	51983	53605
148	P18	37514	31223	31142	31211	29895	27914	27689
149	P19	25467	21365	21325	21335	20473	19350	19137
150	P2	41596	35012	34950	34962	33711	32978	31032
151	P20	36247	29220	29178	29200	27985	24990	24549
152	P21	29536	24230	24213	24190	23053	20769	19508
153	P22	37503	30736	30684	30713	29726	28508	27188
154	P23	58651	49580	49508	49548	48793	45077	43784
155	P25	33107	27547	27529	27532	27020	24518	21002
156	P26	36150	29774	29690	29753	28241	26637	25683
157	P27	38359	32424	32392	32419	32090	31446	31394
158	P29	31468	25558	25509	25543	24838	19161	11446
159	P3	77408	61811	61638	61635	59775	52431	47421
160	P30	45380	38135	38115	38026	37051	33413	33195
161	P31	54835	45608	45527	45586	44380	39208	34102
162	P32	30875	26153	26103	26135	24655	22362	21654
163	P33	41131	34209	34088	34182	32582	29347	27712
164	P34	38655	31267	31151	31243	28843	25063	17254
165	P35	41228	33356	33298	33285	30306	26699	22229
166	P36	32334	26791	26780	26760	26132	23540	20997
167	P37	77351	65415	65371	65339	63014	57729	56603
168	P38	407	135	127	98	87	87	0
169	P39	48833	40626	40452	40606	38274	33426	27119
170	P4	34339	28663	28612	28621	27122	24261	21982
171	P40	84796	68797	68688	68751	66727	55545	42931
172	P41	41812	34764	34618	34726	32791	29550	25982
173	P42	73349	62065	61977	62018	60251	54964	54217
174	P43	44399	37247	37170	37218	36070	33802	33802
175	P44	55906	44117	44101	44104	43873	43508	42421
176	P45	42040	34005	33896	33956	33171	32371	30764
177	P46	64888	54914	54792	54788	54203	52934	52730
178	P47	59234	49643	49482	49575	47449	41743	38292
179	P48	51450	43744	43702	43717	43147	40021	38455
180	P49	48719	40710	40670	40685	39183	34318	28728
181	P5	61239	50310	50255	50282	49214	47340	46661
182	P50	53741	43698	43686	43685	43456	43456	43440
183	P51	29219	24075	24001	24023	22881	21764	21316
184	P52	53820	45338	45207	45311	43415	39080	38783
185	P53	28034	23784	23750	23754	23443	21614	17604
186	P54	42317	35445	35409	35429	33900	26811	26782
187	P55	57802	47974	47944	47934	47605	42558	42550
188	P56	38488	31161	31089	31134	29626	25346	22394
189	P57	55149	46645	46522	46593	44766	41732	34016
190	P58	355	201	198	191	105	105	0
191	P59	51214	42828	42806	42805	42425	39944	39676
192	P6	73880	61476	61445	61436	58747	52162	46354
193	P60	40934	34430	34417	34415	33941	30339	29099
194	P62	53914	44287	44216	44266	43272	39139	37814
195	P63	45144	37451	37355	37391	35807	33392	28157
196	P64	33697	27965	27912	27938	26730	25630	26324
197	P66	51350	43099	43081	43061	42918	42424	42220
198	P67	44468	36970	36960	36947	36554	34268	34207
199	P68	51281	41947	41880	41928	41206	40537	40103
200	P69	50356	41453	41415	41435	40648	39933	39643
201	P7	38585	32284	32191	32259	30839	23626	23262
202	P8	36980	30792	30757	30776	28652	24657	21425
203	P9	40813	33499	33460	33456	32385	27313	18729
204	SC1_S	60727	50922	50902	50905	50027	49063	48492
205	SY1_S	72276	60278	60230	60233	59836	59217	59057
206	TN1_S	47433	36466	36454	36442	36261	35943	35666
207	BW2_S_REP	11728	8992	8989	8987	8766	8119	8013
208	NG1003_MW	5505	3686	3674	3673	3487	3393	3238
209	NG1011_MW	13906	13089	13070	13068	12996	12211	12211
210	NG1034_MW	18919	10492	10468	10469	10306	8899	8592
211	NG1037_MW	17880	8212	8205	8204	8093	7593	7375
212	NG1039_MW	13477	10536	10536	10535	10197	8828	6291
213	NG1067_MW	8409	5755	5740	5744	5231	5173	4774
214	NG1134_MW	25463	7926	7906	7904	7460	7402	6777
215	NG1163_MW	7383	5653	5644	5633	5493	5493	5252
216	NG1184_MW	4446	2251	2244	2245	2243	2243	2234
217	NG1192_MW	16936	8788	8742	8639	8575	7805	7232
218	NG1198_MW	26045	16750	16597	16602	15835	15203	14588
219	NG1199_MW	1052	585	582	582	582	582	582
220	NG1204_MW	16549	9481	9449	9429	9032	8297	7984
221	NG1205_MW	19414	8341	8337	8309	8096	8096	7922
222	NG1239_MW	10697	6752	6722	6666	6519	6147	5893
223	NG1249_MW	12092	4325	4321	4323	4318	4318	4141
224	NG230_MW	9295	7444	7395	7298	6912	6369	5748
225	NG235_MW	3390	2931	2850	2865	2736	2568	2015
226	NG245_MW	14793	10443	10375	10345	10124	8938	8642
227	NG467_MW	2467	14	6	6	6	6	0
228	NG476_MW	14577	11231	11177	11225	10710	9330	7421
229	NG481_MW	17144	10009	9994	9965	9729	9130	8845
230	NG485_MW	8870	5574	5564	5557	5348	5332	4801
231	NG491_MW	10756	9838	9790	9829	9417	9321	7853
232	NG494_MW	11761	6627	6627	6625	6598	6284	6284
233	NG495_MW	13403	6578	6569	6569	6350	6120	6106
234	NG496_MW	9369	8952	8920	8902	8691	7016	4912
235	NG500_MW	14106	8936	8841	8879	8674	7820	7439
236	NG526_MW	8772	5298	5298	5271	5271	5271	5265
237	NG530_MW	15435	8470	8460	8441	8429	8414	7704
238	NG561_MW	17220	11979	11902	11895	11496	9894	9237
239	NG597_MW	5863	5597	5589	5597	5508	5314	5126
240	NG607_MW	11091	7545	7465	7533	6826	6826	5670
241	NG609_MW	15422	11222	11192	11189	10941	10659	7075
242	NG613_MW	19198	12930	12895	12704	12515	9316	9357
243	NG632_MW	2808	2367	2357	2347	2131	2131	1605
244	NG665_MW	10176	9558	9401	9458	8763	7724	6091
245	NG668_MW	15570	462	460	462	460	460	460
246	NG674_MW	8623	8096	8094	8094	8073	8073	8073
247	NG678_MW	3453	2424	2409	2414	2378	2378	2186
248	NG682_MW	15508	12654	12544	12447	11870	11605	9578
249	NG708_MW	29983	4	1	1	1	1	0
250	NG715_MW	26534	455	438	440	423	423	0
251	NG717_MW	6593	2036	2035	2035	2035	2035	2032
252	NG764_MW	23997	19528	19426	19368	19258	17618	17558
253	NG768_MW	11267	7964	7940	7959	7512	7512	6578
254	NG779_MW	19509	15087	14960	14959	14478	13943	13875
255	NG786_MW	17126	10769	10731	10711	9650	8566	7233
256	NG816_MW	5833	5229	5198	5205	5147	4752	4287
257	NG855_MW	1872	1278	1271	1263	1230	1230	1039
258	NG905_MW	12600	5152	5150	5146	4982	4665	4567
259	NG908_MW	17302	9594	9568	9585	9413	8766	8200
260	NG927_MW	16844	14171	14132	14111	13780	11951	11951
261	NG937_MW	21604	13806	13741	13784	13102	12549	12097
262	NG938_MW	11079	6880	6869	6872	6854	6725	6627
263	NG944_MW	20206	5190	5178	5106	5034	4909	4909
264	NG956_MW	29633	8393	8356	8309	8109	8108	574
265	NG958_MW	20300	14140	14081	13989	13770	12512	11551
266	NG965_MW	11690	6547	6529	6519	6119	5810	5706
267	NG985_MW	4811	4331	4314	4303	4250	4250	4084
268	NG999_MW	3570	2962	2900	2959	2753	2749	2224
269	NG1207_NE	14747	13337	13292	13336	13061	12069	11832
270	NG189_NE	14475	12967	12954	12965	11820	9695	8934
271	NG207_NE	22788	12717	12716	12717	12313	9938	9938
272	NG324_NE	19050	14905	14904	14898	14897	14897	14198
273	NG358_NE	36754	15151	15150	15147	14891	12166	11551
274	NG376_NE	29541	17731	17676	17703	16655	15842	9626
275	NG391_NE	25490	11357	11357	11356	11109	11002	11002
276	NG433_NE	64629	23120	23111	23083	22200	19760	19393
277	NG434_NE	30882	7259	7259	7259	7193	6716	6604
278	NG49_NE	25398	14124	14114	14124	12869	11950	11574
279	NG510_NE	70238	20415	20403	20414	19938	15378	15357
280	NG514_NE	31753	30542	30500	30524	30299	28021	27672
281	NG575_NE	25155	15831	15821	15827	15133	13596	12622
282	NG578_NE	22123	21736	21620	21734	21057	17182	17182
283	NG581_NE	28339	14544	14544	14543	14539	13424	13424
284	NG642_NE	22585	12742	12643	12741	12515	9869	9869
285	NG647_NE	80885	4	4	4	4	4	0
286	NG656_NE	24056	19507	19499	19459	19130	17537	17537
287	NG657_NE	99305	7	7	7	7	7	0
288	NG658_NE	40815	15852	15836	15850	15212	13395	12518
289	NG66_NE	38674	12492	12490	12492	12413	12111	12026
290	NG702_NE	31073	17620	17549	17616	15978	14351	13594
291	NG726_NE	7754	7508	7436	7507	6533	6533	5388
292	NG728_NE	25881	17655	17594	17651	17091	15271	13172
293	NG730_NE	28474	11368	11352	11368	11138	11012	10891
294	NG737_NE	33528	10208	10207	10206	9994	9168	7535
295	NG81_NE	25089	12998	12995	12982	12346	10590	10433
296	NG85_NE	16063	11532	11532	11531	11333	11181	11181
297	NG9_NE	32611	20180	20135	20167	19029	16927	13480
298	NG101_NE	13951	12849	12773	12776	12463	11211	9888
299	NG140_NE	18341	8521	8508	8475	8203	8203	6847
300	NG150_NE	17523	9528	9486	9499	9422	9169	8973
301	NG2_NE	18689	6799	6784	6783	6743	6498	6412
302	NG212_NE	16385	11731	11685	11605	11441	10570	9553
303	NG249_NE	12806	9591	9520	9472	8843	8732	6570
304	NG254_NE	19960	14725	14575	14518	13757	13274	11904
305	NG295_NE	12153	10226	10111	10100	9494	8759	7372
306	NG308_NE	4393	3867	3861	3856	3590	3590	2747
307	NG315_NE	13185	9680	9663	9658	9190	9056	9015
308	NG316_NE	13616	7023	7018	6924	6724	6592	6236
309	NG325_NE	12137	9998	9976	9962	9869	8493	8217
310	NG344_NE	12065	10787	10720	10738	10258	9360	7855
311	NG378_NE	14538	11010	10969	10964	10733	10733	10572
312	NG415_NE	21840	17853	17797	17783	17228	10984	14425
313	NG447_NE	23181	10637	10608	10630	9961	9473	9033
314	NG677_NE	6378	6054	6010	5664	5344	4685	4745
315	NG680_NE	17736	16872	16857	16841	16759	16669	16056
316	NG700_NE	21531	13476	13475	13442	13207	12057	11502
317	NG713_NE	16252	7970	7968	7929	7915	7746	5817
318	NG738_NE	14464	13313	13213	13181	12881	12468	10132
319	NG742_NE	7250	5498	5459	5455	5250	5250	4543
320	NG747_NE	10434	7536	7525	7508	7474	6980	6860
321	NG750_NE	3350	2959	2955	2923	2803	2706	2125
322	NG896_NE	16192	12716	12652	12676	12337	11269	10973
323	NG111_NE_REP	14119	13752	13749	13750	13368	11190	11190
324	NG148_NE_REP	11021	10858	10846	10857	10704	10674	10674
325	NG154_NE_REP	41823	39838	39795	39766	37580	30224	28767
326	NG156_NE_REP	24036	18724	18716	18722	18669	18629	18591
327	NG163_MW_REP	37165	36411	36269	36374	35138	33402	22486
328	NG180_MW_REP	20639	20309	20297	20305	20219	19950	19950
329	NG190_NE_REP	17260	13541	13518	13540	13276	11125	10888
330	NG194_NE_REP	15003	14658	14629	14642	13233	11114	7377
331	NG240_NE_REP	15214	14954	14939	14953	14334	11958	11718
332	NG243_MW_REP	17859	16478	16477	16422	16075	15618	15239
333	NG279_NE_REP	24966	21896	21862	21893	21358	16372	16250
334	NG298_NE_REP	31773	9	9	9	0	0	0
335	NG314_NE_REP	21845	21474	21473	21471	21471	21471	20432
336	NG352_NE_REP	29740	11795	11724	11793	11306	10130	10130
337	NG379_NE_REP	21963	19498	19497	19494	18887	13597	16339
338	NG423_S_REP	13322	12525	12495	12522	11993	10435	10095
339	NG438_W_REP	18523	11920	11920	11906	11478	11478	10531
340	NG444_NE_REP	20216	7994	7993	7993	7993	7993	7993
341	NG457_NE_REP	23184	22725	22725	22725	22725	22725	22725
342	NG463_W_REP	37761	325	316	323	313	313	0
343	NG490_MW_REP	35775	16902	16876	16890	16339	13461	9514
344	NG531_MW_REP	14744	13925	13925	13923	13645	12447	12447
345	NG538_MW_REP	14274	14020	14009	13993	13241	10328	9802
346	NG596_MW_REP	16824	16503	16414	16502	15435	12852	12556
347	NG611_MW_REP	18374	13975	13940	13962	13814	11067	10364
348	NG616_MW_REP	12607	12378	12359	12377	12358	12358	12244
349	NG638_W_REP	16477	13877	13872	13874	13822	13422	13422
350	NG661_W_REP	26580	14155	14142	14152	14028	13539	13417
351	NG669_MW_REP	14612	13699	13699	13696	13696	13696	13696
352	NG671_S_REP	20503	12262	12227	12260	11902	11528	11528
353	NG704_MW_REP	15878	8759	8758	8758	8461	8263	8263
354	NG756_S_REP	20499	19543	19543	19533	19290	16219	15604
355	NG774_MW_REP	9051	8890	8886	8890	8397	7793	7299
356	NG780_S_REP	21608	19589	19523	19562	18854	17013	16338
357	NG802_S_REP	18680	13546	13432	13478	12914	10547	10401
358	NG803_S_REP	18538	15927	15908	15914	15204	13136	12841
359	NG812_MW_REP	20289	19986	19986	19933	19711	19705	13731
360	NG830_W_REP	19112	18765	18754	18718	18381	17336	16450
361	NG840_W_REP	17368	16537	16317	16523	14773	14217	11699
362	NG843_S_REP	16121	14008	13932	13998	13426	10844	10608
363	NG852_NE_REP	14834	14247	14224	14245	13691	11944	11657
364	NG858_MW_REP	9	7	7	7	0	0	0
365	NG860_S_REP	13988	13128	13128	13128	12611	10733	10522
366	NG876_S_REP	16808	13564	13519	13564	12362	10469	10289
367	NG877_NE_REP	24912	22438	22357	22419	22131	21601	18894
368	NG885_MW_REP	37113	11738	11684	11737	11550	10452	10452
369	NG893_S_REP	17299	11761	11761	11756	11508	10740	10519
370	NG894_S_REP	29136	17580	17566	17564	17212	15173	14938
371	NG1051_S	35290	16011	16011	15994	15691	11647	11500
372	NG1074_S	27405	15158	15138	15157	14793	13428	13159
373	NG1081_S	23885	13721	13714	13720	13548	12747	10578
374	NG1130_S	13264	11550	11549	11547	10683	10334	8499
375	NG1154_S	31121	29205	29205	29199	29133	28942	28221
376	NG1155_S	26020	24936	24924	24861	24561	22731	22072
377	NG1173_S	20626	17211	17140	17188	16429	14998	14863
378	NG1203_S	22793	18283	18283	18281	17911	12224	12224
379	NG1206_S	27975	25387	25384	25381	24742	18309	18309
380	NG1212_S	37551	22154	21989	22143	21617	19018	14938
381	NG1218_S	24077	22499	22498	22497	22198	16486	16211
382	NG1226_S	19097	17296	17295	17293	17282	17282	17021
383	NG1236_S	29862	21066	21061	21040	19691	16443	14079
384	NG1241_S	26391	22352	22352	22352	22340	22340	22209
385	NG1245_S	26209	23596	23565	23596	22637	16940	16838
386	NG1247_S	36463	32620	32574	32615	32022	25895	25895
387	NG1257_S	25624	16791	16791	16781	15945	14269	12600
388	NG162_S	25361	24917	24840	24887	24666	20980	20869
389	NG168_S	25526	23095	23036	23066	22556	19901	19901
390	NG177_S	24842	20537	20536	20535	20411	19016	18912
391	NG247_S	17280	15076	15076	15075	14690	13941	13756
392	NG686_S	24937	20771	20751	20768	19972	18178	17975
393	NG691_S	26419	21854	21827	21851	20397	18264	16235
394	NG695_S	26274	19791	19754	19773	19187	16409	16409
395	NG697_S	15907	14870	14836	14860	14219	11764	10933
396	NG698_S	79876	36934	36934	36930	36930	36930	36930
397	NG716_S	158232	9	9	9	0	0	0
398	NG757_S	38485	16419	16329	16419	15009	12368	8412
399	NG760_S	22865	22292	22287	22286	21310	19349	18184
400	NG762_S	80064	2	1	1	1	1	0
401	NG770_S	16609	12070	12060	12057	11878	9258	9258
402	NG775_S	22375	21631	21537	21619	21000	16968	17177
403	NG781_S	22657	18867	18860	18843	17843	13514	11777
404	NG782_S	26215	24198	24142	24161	22280	20050	16801
405	NG783_S	16413	10552	10529	10539	9747	8903	6071
406	NG794_S	16042	15000	14905	14998	14528	11879	11144
407	NG796_S	13653	8893	8867	8891	8351	7930	7365
408	NG800_S	28052	16923	16921	16903	16725	16725	16032
409	NG808_S	7634	4537	4537	4537	4151	4151	3865
410	NG811_S	24967	24241	24173	24225	23611	21564	13146
411	NG815_S	18441	18109	18084	18081	18056	17348	17267
412	NG817_S	13178	12982	12950	12982	12555	10982	10786
413	NG819_S	23317	22237	21861	22215	20929	18937	18405
414	NG837_S	76838	12	12	12	12	12	0
415	NG838_S	23993	23592	23557	23590	23101	20646	20545
416	NG848_S	25003	18895	18863	18892	18385	15305	11928
417	NG892_S	21326	18741	18738	18738	18160	14881	14420
418	NG909_S	16921	16553	16552	16550	16089	14138	14138
419	NG929_S	45411	12644	12634	12630	12303	12194	9401
420	NG969_S	27361	25735	25673	25707	25171	22770	21970
421	NG970_S	21446	19329	19322	19326	19048	15159	15159
422	NG971_S	27256	22904	22904	22901	22901	22901	22901
423	NG977_S	16475	15602	15594	15596	15419	14817	14630
424	NG982_S	30102	29486	29467	29443	28820	26386	21622
425	SY1_S_REP	16870	16491	16481	16488	16273	15882	15882
426	NG1026_W	42390	41665	41665	41660	41081	37851	37674
427	NG1060_W	48701	43687	43687	43679	43517	40933	40933
428	NG1062_W	37104	35880	35866	35876	35298	27800	27789
429	NG1063_W	99426	90863	90863	90855	90834	90747	68160
430	NG1064_W	36463	25341	25322	25337	24651	18723	18498
431	NG1065_W	14653	14391	14386	14365	14192	13935	12942
432	NG1088_W	29049	28575	28568	28572	27710	24406	24406
433	NG1090_W	10205	10049	10049	10048	10048	10048	10048
434	NG1123_W	22776	22417	22415	22411	22333	21515	21515
435	NG1125_W	29025	28526	28469	28523	28059	23100	22342
436	NG1172_W	17130	12115	12021	12114	11922	11325	10961
437	NG1230_W	19818	19530	19530	19529	19529	19529	19529
438	NG1233_W	51877	34097	34094	34084	34082	34082	34082
439	NG1235_W	20554	16614	16614	16610	16321	14027	13828
440	NG663_W	12571	10754	10752	10752	10745	9892	9892
441	NG924A_W	40866	38460	38460	38447	38023	36178	34251
442	NG925A_W	11758	11541	11527	11510	11077	9110	7246
443	NG966_W	20129	17498	17485	17459	17245	16601	16276
